# Supplementary material for: Revisiting the Nutritional Mode of Floccularia luteovirens: A Case for Facultative Saprobic Capacity
Source: Life (Basel). 2026 Feb 7;16(2):287. doi: 10.3390/life16020287 (PMC12941505; doi:10.3390/life16020287)
Supplement: Supplementary file 1 [file life-16-00287-s001.zip]

Archive with 1 entries (1 files):
- life-4113459-supplementary.pdf
